# Supplementary material for: Redescription and neotype designation of Dopasia formosensis (Kishida, 1930) (Squamata, Anguidae) from Taiwan
Source: Zookeys. 2026 Feb 19;1270:69–98. doi: 10.3897/zookeys.1270.173752 (PMC12946829; doi:10.3897/zookeys.1270.173752)
Supplement: Supplementary material 1 — Measurements and scale counts [file zookeys-1270-069_article-173752__-s001.xlsx]

## Sheet: RAW DATA
	NMNS number	14488	14489	14490	14491	14492	14493	14494	14495	14496	14497	14498	14500	14501	14505
Abbr.	Definition	M	M	M	F	M	M	M	M	F	M	F	JF	JM	JM
TotL	Total length (TotL), from the tip of the rostral scale to the tip of the tail	605	498	304	318	568	483	417	629	505	546	344	370	396	386
SVL	Snout-vent length (SVL), from the tip of the rostral scale to the vent	221	230	208	231	198	177	175	228	171	189	243	134	161	167
TaL	Tail length (TaL), from the vent to the tip of the tail, only valid when the tail is intact	384	268	96	87	370	306	242	401	334	357	101	236	235	219
BW1	Body width at one-head length posterior of neck (BW1)	15.8	18.02	19.26	17.9	14	13.7	17.12	15.48	12.04	15.51	13.7	10.59	9.67	13.02
BH1	Body height at one-head length posterior of neck (BH1)	14.04	19.42	15.47	14.88	13.54	12.34	14.69	13.95	11.71	13.66	13.68	8.89	9.38	9.85
BW2	Body width at mid SVL (BW2)	17.08	19.13	20.71	18.57	15.37	14.89	17.85	15.51	13.74	16.09	15.78	11.48	10.1	12.42
BH2	Body height at mid SVL (BH2)	14.45	18.9	17.02	17.33	14.78	12.97	16.67	13.54	12.74	13.92	14.9	9.5	9.53	11.32
BW3	Body width at one-head length anterior of cloaca (BW3)	15.38	16.75	17.37	15.65	13.78	12.68	14.94	14.34	11.64	14.5	13.67	8.37	9.09	11.18
BH3	Body height at one-head length anterior of cloaca (BH3)	13.44	16.72	14.53	15.46	13.44	12.66	13.16	12.24	11.1	13	13.1	7.86	8.68	10.38
TW	Tail width at one head-length posterior of cloaca (TW)	11.55	13.4	13.2	12.97	12.85	10.51	11.52	11.16	9.17	11.62	12.96	8.54	6.64	9.26
TH	Tail height at one head-length posterior of cloaca (TH)	11.1	12.18	11.82	11.3	10.71	10.26	11.2	10.63	8.82	10.62	13.96	7.66	6.43	8.88
HL	Head length (HL), from the tip of the snout to the posterior margin of the fan-shaped occipital plate	21.92	22.07	21.57	20.52	20.01	19.71	20.76	20.94	17.36	20.22	18.73	13.86	15.25	14.85
HW	Head width (HW), the widest point of the head posterior to the eyes	15.42	16.26	16.52	15.31	14	13.62	14.61	15.52	12.3	14.82	13.15	10.3	9.89	11.45
HH	Head height (HH), the highest part of the head posterior to the eyes	13.05	15.33	13.85	11.46	11.66	12.84	12.52	12.82	10.34	10.35	10.4	7.67	8.47	8.05
ND	Nostril diameter (ND), the diameter of the nostril	0.74	0.76	0.72	0.73	0.46	0.23	0.71	0.43	0.4	0.67	0.43	0.39	0.42	0.44
EyS	Eye size (EyS), width of the orbit, measured in an anterior-posterior direction	3.44	3.65	3.04	3.14	3.17	3.49	3.63	3.53	3.1	3.35	3.06	2.69	2.06	2.58
ErD	Ear opening diameter (ErD), the diameter of the ear opening	0.64	0.52	0.65	0.72	0.46	0.22	0.51	0.42	0.37	0.55	0.41	0.28	0.35	0.4
SEyD	Snout–eye distance (SEyD), from the tip of snout to the anterior margin of the orbit	8.88	8.82	9.56	8.19	8.19	7.78	9.05	8.62	6.81	7.87	7.83	5.3	5.96	6.64
SErD	Snout–ear distance (SErD), from the tip of snout to the anterior margin of the ear opening	25.35	26.53	24.64	22.73	23.44	23.52	23.68	24.61	20.59	21.7	21.83	15.25	17.17	17.38
SFdD	Snout–fold distance (SFD), from the tip of snout to the anterior margin of the lateral fold	41.94	42.7	38.04	37.68	39.56	36.9	40.8	36.7	33.12	32.84	38.5	24.78	28.02	30.02
NEyD	Nostril–eye distance (NEyD), from nostril to the anterior margin of the orbit	6.75	6.52	5.87	5.27	5.81	5.97	6.33	6.89	5.38	6.21	6.48	4.05	4.8	4.88
NErD	Nostril–ear distance (NErD), from nostril to the anterior margin of the ear opening	23.54	24.4	21.74	20.75	21.75	21.9	22.25	22.9	19.48	19.75	20.07	13.79	16.08	15.59
EyErD	Eye–ear distance (EyErD), from the posterior margin of the orbit to the anterior margin of the ear opening	13.25	14.18	12.65	11.31	12.07	12.95	11.97	12.6	10.3	11.5	11.87	7.36	8.47	8.49
ErFD	Ear–fold distance (ErFD), from the posterior margin of the ear opening to the anterior margin of lateral fold	16.86	17.67	14.31	14.9	17.56	15.95	18.03	16.4	15.05	13.06	16.11	9.7	12.87	13.18
MoL	Mouth length (MoL), from the tip of snout to the margin of mouth opening (commissure)	19.75	21.24	20.9	18.28	18.47	19.44	19.5	19.11	16.83	16.56	17.69	10.24	13.93	15.24
MaL	Mandible length (MaL), from the tip of the snout to the posterior extremity of the lower jaw (mandible)	20.6	21.98	22.85	18.93	18.74	19.94	21.5	24.08	16.28	20.36	20.43	12.21	16.65	16.36
SFtD	Snout–frontal distance (SFD), from the tip of snout to the anterior margin of the frontal shield	5.62	6.24	6.98	6.84	5.75	6.35	5.88	6.49	4.91	5.7	5.43	4.75	5.3	4.92
FL	Frontal shield length (FL)	7.96	7.74	7.58	5.85	7.03	7.14	7.46	7.15	6.3	6.41	6.76	5.56	4.27	5.76
FW	Frontal shield width (FW)	5.68	5.75	4.89	5.24	5.15	6.11	5.2	5.52	4.52	4.9	4.35	3.86	4.02	4.26
RW	Rostrum width (RW)	2.76	3.38	3.97	3.42	3.8	3.18	3.4	3.58	2.29	2.76	3.16	2.17	2.49	2.46
NW	Nostril width (NW), the transverse distance between the two nostrils	4.15	4.27	4.02	3.69	4.05	3.36	3.66	4.56	2.84	2.93	3.21	3.18	2.47	3.48
JW	Jaw width (JW), the transverse distance between the left and right corners of the mouth	14.88	14.35	15.77	11.46	13.11	12.47	14.24	14.08	11.98	14.23	12.03	9.48	9.08	11.13
DSL	Dorsal scales longitudinal (DSL), the number of longitudinal scales from the nuchal scales (but not included) to the dorsum opposite of the vent	123	117	117	120	118	117	122	118	119	118	121	118	122	120
VSL	Ventral scales longitudinal (VSL), counted from the scales between the 1st pair of chin shields (= first gular) to the precloacal scales, gulars included	126	121	120	130	126	126	129	127	124	121	124	122	125	127
SLF	Scales along lateral fold (SLF), counted longitudinally from the start to the end of the lateral fold	100	97	98	101	98	99	100	98	100	98	99	99	101	101
DSR	Dorsal scales rows (DSR), transverse rows of dorsal scales between lateral folds	14	18	16	16	14	14	16	16	14	14	14	14	14	18
VSR	Ventral scale rows (VSR), transverse rows of ventral scales between lateral folds	10	10	10	10	10	10	10	10	10	10	10	10	10	10
CR	Caudal scale rows (CR), counted around the tail at the position of the tenth subcaudal scales (CR)	24	22	24	24	24	24	24	24	22	22	22	22	22	23
So(L)	Supraocular (left)	5	5	5	5	5	5	5	5	5	5	5	5	5	5
So(R)	Supraocular (right)	5	5	5	4	4	5	5	5	5	5	5	5	5	5
Sc(L)	Superciliary (left)	5	5	6	5	5	5	5	5	5	5	5	5	5	5
Sc(R)	Superciliary (right)	5	4	6	5	5	4	4	5	5	5	4	5	5	5
SL(L)	Supralabial (left)	10	11	11	11	11	11	11	12		11	10	11	10	11
SL(R)	Supralabial (right)	10	10	11	11	11	11	11	11			10	10	10	10
IL(L)	Infralabial (left)	11	11	12	10	11	13	12	11		12	10		12	12
IL(R)	Infralabial (IL)	10	11	13	11	13		12	12			11	11	12	11
Prefrontal	Contact or separated	C	S	C	C	S	C	S	S	C	C	S	S	S	S
VPS	Presacral vertebrae, from the atlas to the remnants of the hind limb bones	56	54	54	56	55	54	56	54	55	54	55	54	56	55
VC	Caudal vertebrae, from the remnants of the hind limb bones to tail tip; available only in specimens with an intact tail	97				97			97		94		92
VT	Total vertebrae; available only in specimens with an intact tail	153				152			151		148		146
	Individual with an intact tail

## Sheet: DATA STATISTICS
	NMNS number	14488	14489	14490	14491	14492	14493	14494	14495	14496	14497	14498	14500	14501	14505
Abbr.	Definition	M	M	M	F	M	M	M	M	F	M	F	JF	JM	JM	Mean	SD	Min	Max
TotL	Total length (TotL), from the tip of the rostral scale to the tip of the tail	605	498	304	318	568	483	417	629	505	546	303	370	396	386	570.6	48.7576	505	629
SVL	Snout-vent length (SVL), from the tip of the rostral scale to the vent	221	230	208	231	198	177	175	228	171	189	202	134	161	167	202.727	22.7864	171	231
TaL	Tail length (TaL), from the vent to the tip of the tail, only valid when the tail is intact	384	268	96	87	370	306	242	401	334	357	101	236	235	219	259.714	58.9983	87	401
	TaL/SVL	1.73756	1.16522	0.461538	0.376623	1.86869	1.72881	1.38286	1.75877	1.95322	1.88889	0.5	1.76119	1.45963	1.31138	1.82805	0.0877241	1.73756	1.95322
	TaL/TotL	0.634711	0.538153	0.315789	0.273585	0.651408	0.63354	0.580336	0.63752	0.661386	0.653846	0.333333	0.637838	0.593434	0.567358	0.646118	0.0108944	0.634711	0.661386
BW1	Body width at one-head length posterior of neck (BW1)	15.8	18.02	19.26	17.9	14	13.7	17.12	15.48	12.04	15.51	13.7	10.59	9.67	13.02	14.7007	2.15054	9.67	19.26
BH1	Body height at one-head length posterior of neck (BH1)	14.04	16.42	15.47	14.88	13.54	12.34	14.69	13.95	11.71	13.66	13.68	8.89	9.38	9.85	13.0357	2.02255	8.89	16.42
	BW1/BH1	1.12536	1.09744	1.24499	1.20296	1.03397	1.11021	1.16542	1.10968	1.02818	1.13543	1.00146	1.19123	1.03092	1.32183	1.12851	0.0628282	1.00146	1.32183
BW2	Body width at mid SVL (BW2)	17.08	19.13	20.71	18.57	15.37	14.89	17.85	15.51	13.74	16.09	15.78	11.48	10.1	12.42	15.6229	1.99001	10.1	20.71
BH2	Body height at mid SVL (BH2)	14.45	18.9	17.02	17.33	14.78	12.97	16.67	13.54	12.74	13.92	14.9	9.5	9.53	11.32	14.1121	1.92781	9.5	18.9
	BW2/BH2	1.18201	1.01217	1.2168	1.07155	1.03992	1.14803	1.07079	1.14549	1.07849	1.15589	1.05906	1.20842	1.05981	1.09717	1.1104	0.0638441	1.01217	1.2168
BW3	Body width at one-head length anterior of cloaca (BW3)	15.38	16.75	17.37	15.65	13.78	12.68	14.94	14.34	11.64	14.5	13.67	8.37	9.09	11.18	13.5243	2.59248	8.37	17.37
BH3	Body height at one-head length anterior of cloaca (BH3)	13.44	16.72	14.53	15.46	13.44	12.66	13.16	12.24	11.1	13	13.1	7.86	8.68	10.38	12.555	2.14538	7.86	16.72
	BW3/BH3	1.14435	1.00179	1.19546	1.01229	1.0253	1.00158	1.13526	1.17157	1.04865	1.11538	1.04351	1.06489	1.04724	1.07707	1.07745	0.0576663	1.00158	1.19546
TW	Tail width at one head-length posterior of cloaca (TW)	11.55	13.4	13.2	12.97	12.85	10.51	11.52	11.16	9.17	11.62	12.96	8.54	6.64	9.26	11.0964	1.6328	6.64	13.4
TH	Tail height at one head-length posterior of cloaca (TH)	11.1	12.18	11.82	11.3	10.71	10.26	11.2	10.63	8.82	10.62	13.96	7.66	6.43	8.88	10.3979	1.36588	6.43	13.96
	TW/TH	1.04054	1.10016	1.11675	1.14779	1.19981	1.02437	1.02857	1.04986	1.03968	1.09416	0.928367	1.11488	1.03266	1.04279	1.0686	0.0621041	0.928367	1.19981
HL	Head length (HL), from the tip of the snout to the posterior margin of the fan-shaped occipital plate	21.92	22.07	21.57	20.52	20.01	19.71	20.76	20.94	17.36	20.22	18.73	13.86	15.25	14.85	19.1264	2.73135	13.86	22.07
	HL/SVL	0.0991855	0.0959565	0.103702	0.0888312	0.101061	0.111356	0.118629	0.0918421	0.10152	0.106984	0.0927228	0.103433	0.0947205	0.0889222	0.0999189	0.00861773	0.0888312	0.118629
HW	Head width (HW), the widest point of the head posterior to the eyes	15.42	16.26	16.52	15.31	14	13.62	14.61	15.52	12.3	14.82	13.15	10.3	9.89	11.45	13.7979	2.12702	9.89	16.52
	HL/HW	1.42153	1.35732	1.30569	1.3403	1.42929	1.44714	1.42094	1.34923	1.41138	1.36437	1.42433	1.34563	1.54196	1.29694	1.38972	0.065092	1.29694	1.54196
	HW/HL	0.703467	0.736747	0.765879	0.746101	0.69965	0.69102	0.703757	0.741165	0.708525	0.732938	0.702082	0.743146	0.648525	0.771044	0.721003	0.0330054	0.648525	0.771044
HH	Head height (HH), the highest part of the head posterior to the eyes	13.05	15.33	13.85	11.46	11.66	12.84	12.52	12.82	10.34	10.35	10.4	7.67	8.47	8.05	11.3436	2.26151	7.67	15.33
	HH/HL	0.595347	0.694608	0.642096	0.55848	0.582709	0.651446	0.603083	0.612225	0.595622	0.511869	0.555259	0.553391	0.55541	0.542088	0.589545	0.0491036	0.511869	0.694608
ND	Nostril diameter (ND), the diameter of the nostril	0.74	0.76	0.72	0.73	0.46	0.23	0.71	0.43	0.4	0.67	0.43	0.39	0.42	0.44	0.537857	0.174496	0.23	0.76
	ND/HL	0.0337591	0.0344359	0.0333797	0.035575	0.0229885	0.0116692	0.0342004	0.0205349	0.0230415	0.0331355	0.0229578	0.0281385	0.027541	0.0296296	0.0279276	0.0069398	0.0116692	0.035575
EyS	Eye size (EyS), width of the orbit, measured in an anterior-posterior direction	3.44	3.65	3.04	3.14	3.17	3.49	3.63	3.53	3.1	3.35	3.06	2.69	2.06	2.58	3.13786	0.448093	2.06	3.65
	EyS/HL	0.156934	0.165383	0.140936	0.153021	0.158421	0.177067	0.174855	0.168577	0.178571	0.165678	0.163374	0.194084	0.135082	0.173737	0.164694	0.0154169	0.135082	0.194084
ErD	Ear opening diameter (ErD), the diameter of the ear opening	0.64	0.52	0.65	0.72	0.46	0.22	0.51	0.42	0.37	0.55	0.41	0.28	0.35	0.4	0.464286	0.143565	0.22	0.72
	ErD/HL	0.0291971	0.0235614	0.0301344	0.0350877	0.0229885	0.0111618	0.0245665	0.0200573	0.0213134	0.0272008	0.02189	0.020202	0.0229508	0.026936	0.0240891	0.00565296	0.0111618	0.0350877
SEyD	Snout–eye distance (SEyD), from the tip of snout to the anterior margin of the orbit	8.88	8.82	9.56	8.19	8.19	7.78	9.05	8.62	6.81	7.87	7.83	5.3	5.96	6.64	7.82143	1.23427	5.3	9.56
	SEyD/HL	0.405109	0.399638	0.443208	0.399123	0.409295	0.394723	0.435934	0.411652	0.392281	0.389219	0.418046	0.382395	0.39082	0.447138	0.40847	0.0206594	0.382395	0.447138
SErD	Snout–ear distance (SErD), from the tip of snout to the anterior margin of the ear opening	25.35	26.53	24.64	22.73	23.44	23.52	23.68	24.61	20.59	21.7	21.83	15.25	17.17	17.38	22.03	3.34658	15.25	26.53
	SErD/SVL	0.114706	0.115348	0.118462	0.0983983	0.118384	0.132881	0.135314	0.107939	0.120409	0.114815	0.108069	0.113806	0.106646	0.104072	0.114946	0.0101885	0.0983983	0.135314
SFdD	Snout–fold distance (SFdD), from the tip of snout to the anterior margin of the lateral fold	41.94	42.7	38.04	37.68	39.56	36.9	40.8	36.7	33.12	32.84	38.5	24.78	28.02	30.02	35.8286	5.36096	24.78	42.7
	SFdD/SVL	0.189774	0.185652	0.182885	0.163117	0.199798	0.208475	0.233143	0.160965	0.193684	0.173757	0.190594	0.184925	0.174037	0.17976	0.187183	0.0185763	0.160965	0.233143
NEyD	Nostril–eye distance (NEyD), from nostril to the anterior margin of the orbit	6.75	6.52	5.87	5.27	5.81	5.97	6.33	6.89	5.38	6.21	6.48	4.05	4.8	4.88	5.80071	0.828367	4.05	6.89
	NEyD/HL	0.307938	0.295424	0.272137	0.256823	0.290355	0.302892	0.304913	0.329035	0.309908	0.307122	0.345969	0.292208	0.314754	0.32862	0.30415	0.0228903	0.256823	0.345969
NErD	Nostril–ear distance (NErD), from nostril to the anterior margin of the ear opening	23.54	24.4	21.74	20.75	21.75	21.9	22.25	22.9	19.48	19.75	20.07	13.79	16.08	15.59	20.285	3.14038	13.79	24.4
	NErD/HL	1.07391	1.10557	1.00788	1.01121	1.08696	1.11111	1.07177	1.0936	1.12212	0.976756	1.07154	0.994949	1.05443	1.04983	1.0594	0.0457893	0.976756	1.12212
EyErD	Eye–ear distance (EyErD), from the posterior margin of the orbit to the anterior margin of the ear opening	13.25	14.18	12.65	11.31	12.07	12.95	11.97	12.6	10.3	11.5	11.87	7.36	8.47	8.49	11.355	2.0024	7.36	14.18
	EyErD/HL	0.604471	0.642501	0.586463	0.55117	0.603198	0.657027	0.57659	0.601719	0.593318	0.568744	0.633743	0.531025	0.55541	0.571717	0.591221	0.0359854	0.531025	0.657027
ErFD	Ear–fold distance (ErFD), from the posterior margin of the ear opening to the anterior margin of lateral fold	16.86	17.67	14.31	14.9	17.56	15.95	18.03	16.4	15.05	13.06	16.11	9.7	12.87	13.18	15.1179	2.32734	9.7	18.03
	ErFD/HL	0.769161	0.800634	0.663421	0.726121	0.877561	0.809234	0.868497	0.78319	0.866935	0.645895	0.860117	0.699856	0.843934	0.887542	0.793007	0.0817687	0.645895	0.887542
	ErFD/SVL	0.0762896	0.0768261	0.0687981	0.0645022	0.0886869	0.090113	0.103029	0.0719298	0.0880117	0.0691005	0.0797525	0.0723881	0.0799379	0.0789222	0.0791634	0.0103591	0.0645022	0.103029
MoL	Mouth length (MoL), from the tip of snout to the margin of mouth opening (commissure)	19.75	21.24	20.9	18.28	18.47	19.44	19.5	19.11	16.83	17.56	17.69	12.88	13.93	15.24	17.9157	2.4773	12.88	21.24
	MoL/HL	0.901004	0.962392	0.968938	0.890838	0.923038	0.986301	0.939306	0.912607	0.96947	0.868447	0.944474	0.929293	0.913443	1.02626	0.938273	0.0417746	0.868447	1.02626
MaL	Mandible length (MaL), from the tip of the snout to the posterior extremity of the lower jaw (mandible)	20.4	21.98	22.85	18.93	18.74	19.94	21.5	24.08	16.28	20.36	20.43	12.21	16.65	16.36	19.3364	3.12533	12.21	24.08
	MaL/HL	0.930657	0.995922	1.05934	0.922515	0.936532	1.01167	1.03565	1.14995	0.937788	1.00692	1.09076	0.880952	1.0918	1.10168	1.01087	0.0811995	0.880952	1.14995
SFtD	Snout–frontal distance (SFD), from the tip of snout to the anterior margin of the frontal shield	5.62	6.24	6.98	6.84	5.75	6.35	5.88	6.49	4.91	5.7	5.43	4.75	5.3	4.92	5.79714	0.709999	4.75	6.98
FL	Frontal shield length (FL)	7.96	7.74	7.58	5.85	7.03	7.14	7.46	7.15	6.3	6.41	6.76	5.56	4.27	5.76	6.64071	1.02038	4.27	7.96
FW	Frontal shield width (FW)	5.68	5.75	4.89	5.24	5.15	6.11	5.2	5.52	4.52	4.9	4.35	3.86	4.02	4.26	4.96071	0.685481	3.86	6.11
	FL/FW	1.40141	1.34609	1.5501	1.11641	1.36505	1.16858	1.43462	1.29529	1.39381	1.30816	1.55402	1.44041	1.06219	1.35211	1.34202	0.145701	1.06219	1.55402
RW	Rostrum width (RW)	2.76	3.38	3.97	3.42	3.8	3.18	3.4	3.58	2.29	2.76	3.16	2.17	2.49	2.46	3.05857	0.572979	2.17	3.97
	RW/HL	0.125912	0.153149	0.184052	0.166667	0.189905	0.161339	0.163776	0.170965	0.131912	0.136499	0.168713	0.156566	0.163279	0.165657	0.159885	0.0182587	0.125912	0.189905
NW	Nostril width (NW), the transverse distance between the two nostrils	4.15	4.27	4.02	3.69	4.05	3.36	3.66	4.56	2.84	2.93	3.21	3.18	2.47	3.48	3.56214	0.604307	2.47	4.56
	NW/HL	0.189325	0.193475	0.18637	0.179825	0.202399	0.170472	0.176301	0.217765	0.163594	0.144906	0.171383	0.229437	0.161967	0.234343	0.187254	0.0261683	0.144906	0.234343
JW	Jaw width (JW), the transverse distance between the left and right corners of the mouth	14.88	14.35	15.77	11.46	13.11	12.47	14.24	14.08	11.98	14.23	12.03	9.48	9.08	11.13	12.735	2.00314	9.08	15.77
	JW/HL	0.678832	0.650204	0.731108	0.55848	0.655172	0.632674	0.685934	0.672397	0.690092	0.703759	0.642285	0.683983	0.59541	0.749495	0.666416	0.050172	0.55848	0.749495
DSL	Dorsal scales longitudinal (DSL), the number of longitudinal scales from the nuchal scales (but not included) to the dorsum opposite of the vent	123	117	117	120	118	117	122	118	119	118	121	118	122	120	119.286	2.05421	117	123
VSL	Ventral scales longitudinal (VSL), counted from the scales between the 1st pair of chin shields (= first gular) to the precloacal scales, gulars included	126	121	120	130	126	126	129	127	124	121	124	122	125	127	124.857	3.0346	120	130
SLF	Scales along lateral fold (SLF), counted longitudinally from the start to the end of the lateral fold	100	97	98	101	98	99	100	98	100	98	99	99	101	101	99.2143	1.3114	97	101
DSR	Dorsal scales rows (DSR), transverse rows of dorsal scales between lateral folds	14	18	16	16	14	14	16	16	14	14	14	14	14	18	15.1429	1.51186	14	18
VSR	Ventral scale rows (VSR), transverse rows of ventral scales between lateral folds	10	10	10	10	10	10	10	10	10	10	10	10	10	10	10	0	10	10
CR	Caudal scale rows (CR), counted around the tail at the position of the tenth subcaudal scales (CR)	24	22	24	24	24	24	24	24	22	22	22	22	22	23	23.0714	0.997249	22	24
So(L)	Supraocular (left)	5	5	5	5	5	5	5	5	5	5	5	5	5	5	5	0	5	5
So(R)	Supraocular (right)	5	5	5	4	4	5	5	5	5	5	5	5	5	5	4.85714	0.363137	4	5
Sc(L)	Superciliary (left)	5	5	6	5	5	5	5	5	5	5	5	5	5	5	5.07143	0.267261	5	6
Sc(R)	Superciliary (right)	5	4	6	5	5	4	4	5	5	5	4	5	5	5	4.78571	0.578934	4	6
SL(L)	Supralabial (left)	10	11	11	11	11	11	11	12		11	10	11	10	11	10.8462	0.5547	10	12
SL(R)	Supralabial (right)	10	10	11	11	11	11	11	11			10	10	10	10	10.5	0.522233	10	11
IL(L)	Infralabial (left)	11	11	12	10	11	13	12	11		12	10		12	12	11.4167	0.900337	10	13
IL(R)	Infralabial (IL)	10	11	13	11	13		12	12			11	11	12	11	11.5455	0.934199	10	13
Prefrontal	Contact or separated	C	S	C	C	S	C	S	S	C	C	S	S	S	S
VPS	Presacral vertebrae, from the atlas to the remnants of the hind limb bones	56	54	54	56	55	54	56	54	55	54	55	54	56	55	54.8571	0.864438	54	56
VC	Caudal vertebrae, from the remnants of the hind limb bones to tail tip; available only in specimens with an intact tail	97				97			97		94		92			95.4	2.30217
VT	Total vertebrae; available only in specimens with an intact tail	153				152			151		148		146			150	2.91548
	Individual with an intact tail
